# Supplementary material for: Resistance Mutation Profiles Associated with Current Treatments for Epidermal Growth Factor Receptor-Mutated Non-Small-Cell Lung Cancer in the United States: A Systematic Literature Review
Source: Curr Oncol. 2025 Mar 25;32(4):191. doi: 10.3390/curroncol32040191 (PMC12025648; doi:10.3390/curroncol32040191)
Supplement: Supplementary file 1 [file curroncol-32-00191-s001.zip]

Archive with 1 entries (1 files):
- curroncol-3409061-supplementary.pdf
